# Supplementary material for: Machine Learning Logistic Regression Model for Early Decision Making in Referral of Children with Cervical Lymphadenopathy Suspected of Lymphoma
Source: Cancers (Basel). 2023 Feb 12;15(4):1178. doi: 10.3390/cancers15041178 (PMC9954739; doi:10.3390/cancers15041178)
Supplement: Supplementary file 1 [file cancers-15-01178-s001.zip]

Archive with 1 entries (1 files):
- cancers-2218811-supplementary.pdf
